# Supplementary material for: Transcription Factors Active in the Anterior Blastema of Schmidtea mediterranea
Source: Biomolecules. 2021 Nov 28;11(12):1782. doi: 10.3390/biom11121782 (PMC8698962; doi:10.3390/biom11121782)
Supplement: Supplementary file 1 [file biomolecules-11-01782-s001.zip]

Archive with 19 entries (19 files):
- DatasetS1_all_pairwise_comp.xlsx
- FigureS1.pdf
- FigureS10.pdf
- FigureS11.pdf
- FigureS12.pdf
- FigureS13.pdf
- FigureS2.pdf
- FigureS3.pdf
- FigureS4.pdf
- FigureS5.pdf
- FigureS6.pdf
- FigureS7.pdf
- FigureS8.pdf
- FigureS9.pdf
- Table S1.pdf
- Table S2.pdf
- Table S3.pdf
- Table S4.pdf
- Table S5.pdf
